# Supplementary material for: Academic training of authors publishing in high-impact epidemiology and clinical journals
Source: PLoS One. 2022 Jul 29;17(7):e0271159. doi: 10.1371/journal.pone.0271159 (PMC9337644; doi:10.1371/journal.pone.0271159)
Supplement: S1 Data — (CSV) [file pone.0271159.s002.csv]

article_year	birth_year	highdegree_PhD	highdegree_masters	highdegree_epi	highdegree_biostats	highdegree_clinical	highdegreecountry_US	highdegreecountry_Europe	journal_type	personal_epi_benefit	personal_biostats_benefit	personal_conf_epi	personal_conf_biostats	team_epi_received	team_biostats_received	team_clinical_received	teamclinician_epibio_received	presubmit_epibio_review	team_conf_epi	team_conf_biostats	female	personal_epi_training	personal_biostats_training	epitraining_recent	biostatstraining_recent	highdegree_MDorMDPhD	highdegree_clincialORmdORmdphd	team_stage_all4epi	team_stage_all4biostats	team_stage_all4clinical	interdisciplinarytraining	interdisciplinaryteam	randomID
2020	1961	1	0	1	0	0	1	0	Epidemiology			Extremely	Extremely	Yes	No	No		Yes	Very	Very	1	1	1	0	0	0	0	0			0	interdisciplinary	10032
2010	1975	0	0	1	0	0	1	0	Epidemiology			Extremely	Extremely	Yes	Yes	Yes	No	Yes	Very	Very	1	1	1	0	0	0	0	1	1	0	0	not interdisciplinary	10136
2000	1946	1	0	0	0	0	1	0	Epidemiology	No	No	Extremely	Extremely	No	No	Yes	No	Yes	Somewhat	Not at all/not very	0	0	0			0	0			0	0	not interdisciplinary	10218
2000	1957	0	0	1	0	0	1	1	Epidemiology			Very	Very	Yes	Yes	Unsure		Yes	Extremely	Very	1	1	1	0	0	1	1	1	0		1	interdisciplinary	10219
2000	1961	0	0	0	0	1	1	0	General clinical			Very	Very	Yes	No	Yes	Yes	Yes	Very	Very	1	1	1	1	1	1	1	1		1	1	interdisciplinary	10238
2000	1948	0	0	0	0	1	1	0	Specialty clinical	Unsure		Very	Very	Yes	Yes	No		Yes	Extremely	Extremely	0	0	1		0	1	1	1	1		0	interdisciplinary	10574
2000	1956	1	0	0	0	0	1	0	Specialty clinical	Unsure		Not at all/not very	Somewhat	No	Yes	Yes	Yes	No	Not at all/not very	Very	0	0	1		0	0	0		0	0	0	interdisciplinary	10712
2020	1978	1	0	1	0	0	1	1	Specialty clinical			Extremely	Somewhat	Yes	Yes	Yes	Yes	Yes	Extremely	Extremely	0	1	1	0	0	0	0	0	0	1	0	interdisciplinary	10744
2010	1957	0	0	0	0	1	1	0	Specialty clinical			Very	Somewhat	Yes	Yes	Yes	Unsure	Yes	Extremely	Extremely	0	1	1	0	0	1	1	1	1	1	1	interdisciplinary	10816
2020	1982	1	0	1	0	0	0	1	Specialty clinical		Yes	Extremely	Somewhat	Yes	Yes	Yes	Yes	Yes	Extremely	Extremely	0	1	0	0		0	0	1	0	0	0	interdisciplinary	10920
2010	1974	0	0	0	0	0	1	0	General clinical			Very	Very	No	Yes	Yes	Yes	Yes	Somewhat	Very	1	1	1	0	0	0	0		1	1	0	interdisciplinary	10953
2000	1966	0	0	0	1	0	1	0	General clinical			Extremely	Extremely	Yes	Unsure	Unsure		Unsure	Extremely	Extremely	0	1	1	0	0	0	0	1			0	not interdisciplinary	11109
2020	1966	0	0	0	0	1	0	1	General clinical			Somewhat	Somewhat	Yes	Yes	Yes	Yes	Yes	Extremely	Extremely	1	0	0			1	1	1	1	1	0	interdisciplinary	11139
2010	1979	1	0	0	0	0	1	0	General clinical			Somewhat	Very	Yes	Yes	Yes	Yes	Yes	Extremely	Extremely	1	1	1	1	0	0	0	1	0	0	0	interdisciplinary	11308
2000	1953	1	0	1	0	0	1	0	Epidemiology			Very	Somewhat	Yes	Yes	Yes	Yes	Yes	Very	Very	1	1	1	0	0	0	0	0	1	1	0	interdisciplinary	11323
2020		1	0	1	0	0	1	0	Specialty clinical			Very	Very	Unsure	Unsure	Yes	Unsure	Yes			1	1	1			0	0			0	0	not interdisciplinary	11354
2020	1957	0	0	0	0	0	1	0	General clinical			Extremely	Extremely	Yes	Yes	Yes	Yes	No	Extremely	Extremely	1	1	1	0	0	1	1	1	1	0	1	interdisciplinary	11373
2010	1980	0	1	0	0	0	0	1	Epidemiology	Yes		Not at all/not very	Not at all/not very	Yes	Yes	Yes	Yes	Yes	Extremely	Extremely	0	0	1		1	0	0	1	0	0	0	interdisciplinary	11512
2010	1967	0	0	0	0	1	1	0	General clinical			Very	Very	Yes	No	Yes	No	Yes	Very	Extremely	0	1	1	1	1	1	1	1		0	1	interdisciplinary	11615
2000	1970	0	1	0	0	0	0	1	Specialty clinical			Very	Somewhat	Yes	Yes	Yes	Yes	Yes	Extremely	Extremely	1	1	1	1	1	0	0	1	1	0	0	interdisciplinary	12014
2000	1942	0	0	0	0	1	1	0	General clinical			Extremely	Somewhat	Yes	Yes	Unsure		No	Extremely	Extremely	0	1	1	0	0	1	1	1	1		1	interdisciplinary	12022
2010	1966	1	0	1	0	0	1	0	Epidemiology			Extremely	Extremely	Yes	Yes	Yes	Yes	No	Extremely	Extremely	1	1	1	1	0	0	0	1	0	1	0	interdisciplinary	12031
2010	1973	1	0	0	0	0	1	0	Epidemiology		No	Extremely	Extremely	Yes	Yes	Yes	Yes	No	Extremely	Extremely	0	0	0			0	0	0	0	0	0	interdisciplinary	12240
2010	1970	0	1	0	1	0	1	0	Specialty clinical			Extremely	Extremely	Yes	No	Yes	Unsure	No	Very	Somewhat	0	1	1	0	0	0	0	0		0	0	not interdisciplinary	12257
2020	1965	1	0	1	0	0	1	0	Specialty clinical			Extremely	Very	Yes	Yes	Yes	Unsure	Yes	Very	Somewhat	0	1	1	0	0	0	0	1	1	1	0	not interdisciplinary	12325
2020	1965	0	0	0	0	1	1	0	General clinical	Yes	Unsure	Somewhat	Somewhat	Yes	Yes	Yes	Unsure	Yes	Extremely	Very	1	0	0			1	1	1	1	1	0	interdisciplinary	12340
2000	1965	0	1	1	0	0	1	0	Specialty clinical			Extremely	Extremely	Yes	Yes	No		Yes	Extremely	Extremely	0	1	1	1	1	0	0	1	0		0	interdisciplinary	12529
2010	1970	0	0	1	0	0			Epidemiology			Very	Very	Yes	Yes	Yes	Yes	Yes	Extremely	Extremely	0	1	1	0	0	1	1	1	1	0	1	interdisciplinary	12584
2000	1950	0	0	1	0	1	1	0	Specialty clinical			Extremely	Extremely	No	Yes	Yes	No	Yes	Very	Very	1	1	1	0	0	1	1		1	1	1	interdisciplinary	12633
2000	1945	0	0	1	1	1	1	0	Epidemiology			Very	Somewhat	Yes	Yes	Yes	Yes	Unsure	Very	Somewhat	0	1	1	0	0	1	1	1	1	1	1	interdisciplinary	12648
2010	1955	1	0	0	0	0	1	0	Epidemiology	Unsure	Unsure	Very	Very	Unsure	Unsure	Yes	No	Unsure	Somewhat	Somewhat	1	0	0			0	0			0	0	not interdisciplinary	12717
2000	1967	1	0	0	0	0	0	1	General clinical			Extremely	Extremely	Yes	Yes	No		No	Extremely	Extremely	0	1	1	1	1	0	0	0	1		0	interdisciplinary	12769
2010	1950	0	0	0	0	1	0	1	Specialty clinical												0	0				1	1				0	not interdisciplinary	12789
2000	1959	0	0	1	1	1	1	1	Epidemiology			Extremely	Very	Yes	Yes	Yes	No	No	Extremely	Very	0	1	1	1	1	1	1	0	0	0	1	interdisciplinary	12822
2010	1971	0	0	1	0	1	1	0	General clinical			Extremely	Extremely	Yes	Yes	No		No	Very	Very	0	1	1	1	1	1	1	1	1		1	interdisciplinary	12834
2010	1973	0	0	0	0	1	1	0	Specialty clinical			Extremely	Somewhat	No	Yes	Yes	No	Yes	Extremely	Somewhat	1	1	1	1	1	0	1		1	1	1	interdisciplinary	12897
2020	1983	0	0	1	0	0	1	0	General clinical			Very	Very	Yes	Yes	Yes	Yes	Yes	Extremely	Extremely	0	1	1	1	1	1	1	0	0	1	1	interdisciplinary	12986
2020		1	0	1	0	0			General clinical			Extremely	Extremely	Yes	Yes	Yes	Yes	Yes	Extremely	Extremely	1	1	1			0	0	1	1	1	0	interdisciplinary	13025
2010	1946	0	0	0	1	0	0	1	Epidemiology	Yes		Very	Extremely	Yes	Unsure	Yes	No	No	Somewhat	Somewhat	0	0	1		0	0	0	0		0	0	not interdisciplinary	13161
2000	1957	0	0	1	1	0	1	0	Epidemiology			Very	Very	Yes	Unsure	Yes	Yes	No	Extremely	Very	1	1	1	0	0	0	0	1		0	0	interdisciplinary	13407
2010	1951	1	0	1	0	0	1	0	Epidemiology			Extremely	Somewhat	Yes	Unsure	Yes	Yes	Yes	Not at all/not very	Not at all/not very	0	1	1	0	0	0	0	0		0	0	interdisciplinary	13411
2000	1940	1	0	0	0	0	1	0	General clinical	Unsure		Not at all/not very	Somewhat	Unsure	Unsure	No		No	Not at all/not very	Somewhat	0	0	1		0	0	0				0	not interdisciplinary	13505
2000	1969	0	0	0	0	1	1	0	General clinical	Yes		Not at all/not very	Not at all/not very	Unsure	Unsure	Yes	Unsure	Yes	Somewhat	Somewhat	0	0	1		0	1	1			1	0	not interdisciplinary	13764
2010	1970	1	0	1	0	0	1	0	Specialty clinical			Very	Very	Yes	Yes	Yes	Yes	Yes	Very	Very	0	1	1	0	0	0	0	1	0	0	0	interdisciplinary	13821
2010	1949	1	0	0	0	0	1	0	Specialty clinical			Very	Very	Yes	Yes	No		No	Extremely	Extremely	0	0	1		0	0	0	1	1		0	interdisciplinary	13848
2000	1953	1	0	0	0	0	1	0	Specialty clinical	Yes	Yes	Somewhat	Very	No	No	Yes	No	No	Somewhat	Very	0	0	0			0	0			1	0	not interdisciplinary	13924
2000	1954	1	0	1	0	0	1	0	Epidemiology			Very	Very	Yes	Unsure	Yes	Yes	Yes	Extremely	Extremely	1	1	1	0	0	0	0	1		1	0	interdisciplinary	14115
2010	1957	0	0	0	0	1	1	0	General clinical			Extremely	Very	Yes	Unsure	Yes	Yes	Unsure	Extremely	Very	0	1	1	0	0	1	1	1		1	1	interdisciplinary	14166
2010	1962	0	1	0	0	0	1	0	Specialty clinical	Unsure		Not at all/not very	Somewhat	Yes	Yes	Yes	Yes	Yes	Extremely	Extremely	1	0	1		0	0	0	0	1	1	0	interdisciplinary	14244
2000		0	0	0	0	1	1	0	Specialty clinical		No	Very	Very	Yes	Yes	No		Unsure	Somewhat	Somewhat	0	0	0			1	1	1	1		0	interdisciplinary	14361
2000	1940	1	0	0	0	0	1	0	General clinical	Unsure		Not at all/not very	Very	No	Unsure	No		Yes	Not at all/not very	Somewhat	0	0	1			0	0				0	not interdisciplinary	14502
2010	1980	1	0	1	0	0	1	0	Epidemiology			Very	Very	Yes	No	Yes	Yes	Yes	Very	Somewhat	1	1	1	1	1	0	0	1		0	0	interdisciplinary	14608
2000	1941	0	0	1	0	0	1	0	Specialty clinical			Extremely	Extremely	Yes	Yes	Yes	No	No	Extremely	Extremely	1	1	1	0	0	1	1	1	1	0	1	interdisciplinary	14802
2000	1954	0	1	0	1	0	0	1	Epidemiology			Extremely	Extremely	No	No	Yes	No	Unsure	Somewhat	Not at all/not very	1	1	1	0	0	0	0			0	0	not interdisciplinary	14830
2010	1971	0	0	1	0	1	1	0	General clinical			Extremely	Extremely	Yes	Yes	Yes	Yes	Yes	Extremely	Extremely	0	1	1	0	0	1	1	1	1	0	1	interdisciplinary	14835
2010	1944	1	0	1	0	0	1	0	General clinical			Very	Very	Unsure	Yes	No		Yes	Very	Extremely	1	1	1	0	0	0	0		0		0	interdisciplinary	14973
2000	1966	0	1	1	0	0	0	1	General clinical			Very	Very	Yes	Yes	Yes	Yes	Yes	Extremely	Extremely	0	1	1		0	0	0	1	0	0	0	interdisciplinary	14976
2010	1968	0	0	1	0	1	1	0	General clinical			Extremely	Extremely	Yes	Yes	No		Unsure	Extremely	Extremely	0	1	1	0	0	0	1	1	1		1	interdisciplinary	15083
2010	1982	0	1	0	0	0	1	0	General clinical	Unsure											0	0	1			0	0				0	not interdisciplinary	15151
2000	1939	1	0	0	0	0	0	1	Epidemiology	No	No	Extremely	Extremely		No	No					0	0	0			0	0				0	not interdisciplinary	15229
2010	1957	0	0	1	0	1	0	1	General clinical	Yes		Very	Very	Yes	No	Yes	No	No	Not at all/not very	Not at all/not very	0	0	0			0	1	0		0	0	not interdisciplinary	15427
2000	1956	0	0	1	0	1	0	1	Epidemiology			Very	Very	Yes	Yes	Yes	Yes	No	Somewhat	Very	1	0	0			1	1	0	0	0	0	interdisciplinary	15530
2020	1971	1	0	1	0	1	0	1	Specialty clinical			Extremely	Very	Yes	Yes	Yes	Yes	Yes	Very	Very	0	1	1	0	0	0	1	1	0	1	1	interdisciplinary	15770
2000	1963	0	0	0	0	1			Specialty clinical	No		Somewhat	Very	Yes	No	Yes	Yes	No	Very	Very	1	0	1		1	1	1	0		0	0	interdisciplinary	15830
2010	1975	0	1	0	0	0	0	1	Epidemiology			Very	Very	Yes	Yes	Unsure		Yes	Extremely	Extremely	1	0	0			0	0	1	1		0	not interdisciplinary	15892
2010	1946	1	0	0	0	1	0	1	General clinical	Yes	Yes	Not at all/not very	Very	No	Yes	Yes	No	Yes	Somewhat	Somewhat	1	0	0			0	1		0	1	0	not interdisciplinary	15980
2010	1951	0	0	0	0	1	1	0	Specialty clinical			Very	Very	Unsure	Unsure	Yes	Yes	Yes	Extremely	Extremely	0	1	1	0	0	1	1			1	1	interdisciplinary	16045
2000	1954	1	0	0	1	0	0	1	Epidemiology			Very	Very	Yes	Yes	No		No	Very	Very	1	0	1		0	0	0	1	1		0	interdisciplinary	16080
2000	1955	0	0	1	0	0	0	1	Epidemiology			Very	Very	Yes	Yes	Yes	Yes	No	Extremely	Very	0	1	1	0	0	0	0	1	0	0	0	interdisciplinary	16121
2020	1978	1	0	1	0	0	1	0	Epidemiology			Extremely	Extremely	Yes	Yes	Yes	Yes	Yes	Extremely	Extremely	1	1	1	0	0	0	0	1	1	1	0	interdisciplinary	16233
2010	1974	0	0	1	0	1	1	0	General clinical			Very	Very	Yes	Yes	Yes	Yes	No	Very	Very	1	1	1	1	1	1	1	1	1	1	1	interdisciplinary	16276
2010	1967	1	0	0	0	0	1	0	General clinical	No		Not at all/not very	Very	Unsure	Yes	Yes	Yes	Yes	Not at all/not very	Very	0	0	1		1	0	0		1	1	0	interdisciplinary	16331
2000	1953	1	0	1	0	0	1	0	Epidemiology			Extremely	Extremely	Yes	Yes	No		Yes	Extremely	Extremely	1	1	1	0	0	0	0	1	1		0	interdisciplinary	16384
2000	1955	0	0	0	0	1	0	1	General clinical		Yes	Very	Somewhat	Yes	Yes	Yes	Yes	Yes	Very	Somewhat	0	1	1	0	0	1	1	1	1	1	1	interdisciplinary	16504
2020	1970	0	0	1	0	1	0	0	Specialty clinical			Extremely	Extremely	Yes	Yes	Yes	Yes	No	Very	Very	1	1	1	0	0	1	1	0	0	0	1	interdisciplinary	16694
2000	1958	0	0	0	0	1	0	0	General clinical	Yes		Very	Very	Yes	Yes	Yes	No	No	Extremely	Extremely	0	0	0			1	1	1	1	0	0	interdisciplinary	16721
2020	1985	1	0	0	0	0	0	0	Epidemiology			Very	Very	Yes	No	Yes		Unsure	Extremely	Extremely	1	1	1	0	0	0	0	1		1	0	not interdisciplinary	16745
2010	1965	0	0	1	0	0	1	0	Specialty clinical			Extremely	Extremely	No	Yes	Yes	Unsure	No	Very	Very	1	1	1	1	0	0	0		1	1	0	not interdisciplinary	16801
2000		1	0	0	1	0	0	1	Epidemiology	Yes		Very	Extremely	Unsure	Yes	No		No	Very	Extremely	0	0	1			0	0		0		0	not interdisciplinary	16965
2010	1953	0	0	0	0	1	1	0	General clinical												0	1	1	0		1	1				1	interdisciplinary	17036
2020	1977	0	0	0	0	0	0	1	General clinical			Somewhat	Somewhat	Yes	Yes	Yes	Yes	Yes	Very	Very	1	0	0			1	1	1	1	1	0	interdisciplinary	17261
2010	1948	0	0	0	0	1	1	1	General clinical			Not at all/not very	Not at all/not very	Yes	Yes	Yes	Yes	Yes	Very	Very	0	0	0			1	1	1	0	1	0	interdisciplinary	17500
2020	1984	1	0	0	0	0	1	0	Epidemiology			Somewhat	Not at all/not very	Yes	Yes	Yes	Yes	Yes	Extremely	Extremely	1	1	1	1	0	0	0	1	0	1	0	interdisciplinary	17520
2000	1959	0	0	0	0	1	0	1	Epidemiology			Very	Very	Yes	Yes	Yes	Yes	No	Extremely	Extremely	0	1	0	0		1	1	1	1	1	0	interdisciplinary	17603
2000	1955	1	0	0	0	0	0	1	General clinical	Yes		Very	Extremely	No	Yes	Yes	No	No	Not at all/not very	Not at all/not very	0	0	1		0	0	0		1	0	0	not interdisciplinary	17676
2010	1968	0	0	0	0	1	1	0	Specialty clinical			Very	Somewhat	Yes	Yes	Yes	Yes	Yes	Very	Very	1	1	1	0	0	1	1	1	0	1	1	interdisciplinary	17697
2000	1949	0	0	1	0	1	0	1	General clinical			Extremely	Somewhat	Yes	No	Yes	Yes	Yes	Very	Somewhat	0	1	1	0	0	1	1	1		1	1	interdisciplinary	17716
2020	1985	1	0	1	0	0	0	1	General clinical			Extremely	Very	Yes	Yes	Yes	Yes	Yes	Extremely	Very	0	1	1	1	0	0	0	1	0	1	0	interdisciplinary	17810
2010	1948	1	0	1	1	0	0	0	General clinical			Extremely	Extremely	Unsure	Unsure	Yes	Unsure	No	Somewhat	Somewhat	1	1	1	0	0	0	0			0	0	not interdisciplinary	18101
2020	1979	1	0	1	0	0	1	0	Epidemiology			Extremely	Extremely	Unsure	Unsure	Yes	Unsure	Yes	Very	Somewhat	1	1	1		0	0	0			1	0	not interdisciplinary	18245
2010	1965	1	0	0	0	1	0	1	General clinical	No	No	Extremely	Extremely	Yes	Yes	Yes	Yes	No	Somewhat	Somewhat	1	0	0			0	1	0	0	0	0	interdisciplinary	18481
2010	1961	0	0	1	0	1	1	0	General clinical			Extremely	Extremely	Unsure	Yes	Unsure		Yes	Extremely	Extremely		1	1	0	0	1	1		1		1	interdisciplinary	18690
2010	1959	1	0	0	0	0	0	1	Epidemiology	No	No	Very	Very					No			0	0	0			0	0				0	not interdisciplinary	18765
2010	1953	0	0	0	0	0	1	0	Epidemiology			Extremely	Extremely	Yes	No	Yes	No	No	Very	Very	0	1	1	0	0	0	0	1		0	0	not interdisciplinary	18811
2020	1992	0	1	1	0	0	1	0	Epidemiology			Extremely	Somewhat	Yes	Yes	Yes	Yes	Yes	Extremely	Very	1	1	1	1	1	0	0	1	1	0	0	interdisciplinary	18894
2000	1959	0	0	1	0	1	1	1	General clinical			Very	Somewhat	Yes	Yes	Yes	Yes	Yes	Extremely	Extremely	0	1	1	0	0	1	1	1	1	1	1	interdisciplinary	19058
2020	1989	0	1	1	0	0	1	0	Epidemiology			Extremely	Very	Yes	Yes	Yes	Unsure	Yes	Very	Very	1	1	1	1	1	0	0	1	0	0	0	not interdisciplinary	19080
2010	1965	1	0	1	0	0	1	1	Epidemiology			Very	Very	Yes	Yes	Yes	Unsure	Yes	Very	Very	1	1	1	0	0	0	0	1	1	1	0	not interdisciplinary	19319
2000	1951	0	0	1	0	0	1	0	Epidemiology			Extremely	Extremely	Yes	Yes	Yes	Yes	Yes	Very	Very	0	1	1	0	0	0	0	1	1	1	0	interdisciplinary	19348
2000	1958	1	0	0	0	0	1	0	General clinical	Yes		Not at all/not very	Somewhat	No	No	No		No	Not at all/not very	Somewhat	1	0	1		1	0	0				0	not interdisciplinary	19371
2000	1957	0	0	0	0	0	1	0	General clinical	Unsure											1	0	0			1	1				0	not interdisciplinary	19671
2000	1952	0	0	1	0	1	0	1	General clinical			Very	Very	Yes	Yes	No		Yes	Extremely	Extremely	0	1	1	1	0	1	1	0	0		1	interdisciplinary	19778
2000	1958	1	0	1	0	0	0	1	General clinical			Extremely	Extremely	Yes	Yes	Yes	Yes	Yes	Extremely	Extremely	0	1	1	1	0	0	0	1	1	1	0	interdisciplinary	19961
